# Supplementary material for: Isotopic Niche of Three Sympatric Mustelids
Source: Life (Basel). 2026 Jan 27;16(2):208. doi: 10.3390/life16020208 (PMC12942384; doi:10.3390/life16020208)
Supplement: Supplementary file 1 [file life-16-00208-s001.zip]

Archive with 1 entries (1 files):
- life-4113366-supplementary.pdf
